# Supplementary material for: Design, Synthesis, and Anti-Hepatic Fibrosis Evaluation of Cordycepin Derivatives
Source: Molecules. 2026 Jan 12;31(2):264. doi: 10.3390/molecules31020264 (PMC12844307; doi:10.3390/molecules31020264)
Supplement: Supplementary file 1 [file molecules-31-00264-s001.zip]

Archive with 1 entries (1 files):
- molecules-4063178-supplementary.pdf
